# Supplementary material for: Development of Piperazine- and Oxazine-Linked Pyrimidines as p65 Subunit Binders of NF–κB in Human Breast Cancer Cells
Source: Biomedicines. 2023 Oct 6;11(10):2716. doi: 10.3390/biomedicines11102716 (PMC10604619; doi:10.3390/biomedicines11102716)
Supplement: Supplementary file 1 [file biomedicines-11-02716-s001.zip]

Archive with 1 entries (1 files):
- biomedicines-2500216-supplementary.pdf
